# Supplementary material for: Extremely Weak Electro-Optic Kerr Effect in Methyl Silicone Oils
Source: Materials (Basel). 2024 Apr 17;17(8):1850. doi: 10.3390/ma17081850 (PMC11051251; doi:10.3390/ma17081850)
Supplement: Supplementary file 1 [file materials-17-01850-s001.zip › Table S1.xlsx]

## Sheet: Kerr
Table S1. Experimental values of the Kerr coefficient K in methyl silicone oils POLSIL® OM.
a) POLSIL OM-10 (viscosity 10 cSt at 25 °C)
K [10−16 m V−2]	T [°C]
f [Hz]	25	30	35	40	45	50	55	60	65	70	75	80
67	-7.36523	-6.92862	-7.02976	-6.98084	-7.31672	-6.95124	-7.19149	-7.25548	-7.27943	-7.27568	-7.35121	-7.33457
167	-6.89036	-6.79219	-7.10238	-7.4257	-6.98808	-6.81168	-7.12343	-7.18264	-7.2188	-7.2596	-7.32432	-7.3339
217	-6.90417	-6.99242	-7.25927	-7.02105	-7.07644	-7.17308	-7.2118	-7.18997	-7.2777	-7.28261	-7.35585	-7.33781
317	-6.94306	-7.07677	-7.29789	-6.9683	-7.353	-7.47112	-7.08917	-7.09467	-7.17709	-7.20273	-7.25348	-7.25512
417	-6.95344	-7.03909	-7.08284	-6.78747	-7.52768	-6.86733	-7.24833	-7.25674	-7.23497	-7.30972	-7.33221	-7.35271
517	-6.9326	-7.04519	-7.19992	-6.86609	-6.96164	-7.14397	-7.23479	-7.31169	-7.31789	-7.35488	-7.37505	-7.38486
617	-7.07093	-6.96121	-6.89498	-7.20584	-7.00169	-7.04817	-7.28741	-7.32353	-7.37771	-7.36935	-7.37588	-7.39885
717	-7.08016	-6.91174	-6.82544	-6.90733	-7.02948	-7.26344	-7.294	-7.38147	-7.41906	-7.43593	-7.41346	-7.41553
817	-7.00917	-7.04372	-7.139	-7.24184	-6.8401	-7.33115	-7.34593	-7.38588	-7.38739	-7.40569	-7.43854	-7.45747
917	-6.98461	-7.02635	-6.96927	-6.98131	-7.20684	-7.23098	-7.23657	-7.35099	-7.34181	-7.38205	-7.39028	-7.41742
1017	-6.94279	-7.03866	-7.1577	-6.90795	-7.40661	-7.25391	-7.21354	-7.22716	-7.3464	-7.36214	-7.38152	-7.39595
b) POLSIL OM-50 (viscosity 50 cSt at 25 °C)
K [10−16 m V−2]	T [°C]
f [Hz]	25	30	35	40	45	50	55	60	65	70	75	80
67	-7.49577	-7.55941	-7.64195	-7.67673	-7.73358	-7.77109	-7.79807	-7.81849	-7.84177	-7.86619	-7.87953	-7.92239
167	-7.59291	-7.60011	-7.69469	-7.79501	-7.81099	-7.85643	-7.88467	-7.91356	-7.95502	-8.00428	-8.06217	-8.13335
217	-7.63048	-7.65203	-7.79252	-7.88557	-7.87177	-7.91317	-7.9328	-7.95431	-8.00262	-8.03683	-8.09425	-8.15113
317	-7.58422	-7.64587	-7.65878	-7.59949	-7.82232	-7.8688	-7.89118	-7.91585	-7.97487	-8.02978	-8.05784	-8.08951
417	-7.65218	-7.67395	-7.68807	-7.86514	-7.94749	-7.98167	-8.01338	-8.06731	-8.09753	-8.12717	-8.17545	-8.21542
517	-7.68924	-7.6819	-7.65012	-7.90975	-8.01485	-8.07359	-8.11788	-8.14809	-8.1942	-8.23203	-8.27506	-8.31845
617	-7.66843	-7.68285	-7.76229	-7.95464	-8.03584	-8.09025	-8.09899	-8.149	-8.22915	-8.28635	-8.31165	-8.36122
717	-7.60261	-7.64128	-7.81871	-7.99144	-8.0473	-8.12527	-8.14024	-8.16136	-8.19973	-8.2682	-8.33414	-8.37493
817	-7.67089	-7.87297	-7.99285	-8.06597	-8.12724	-8.16774	-8.1754	-8.20949	-8.25566	-8.33768	-8.38187	-8.44201
917	-7.7152	-7.83428	-7.90443	-7.99343	-8.0686	-8.13748	-8.16009	-8.2128	-8.26933	-8.33509	-8.40746	-8.46896
1017	-7.63037	-7.76872	-7.85937	-7.95236	-7.99636	-8.07331	-8.09486	-8.13081	-8.18621	-8.27598	-8.34784	-8.41239
c) POLSIL OM-300 (viscosity 300 cSt at 25 °C)
K [10−16 m V−2]	T [°C]
f [Hz]	25	30	35	40	45	50	55	60	65	70	75	80
67	-7.93066	-7.90192	-7.96783	-8.09855	-8.18065	-8.24162	-8.19257	-8.20887	-8.26861	-8.28152	-8.30049	-8.40081
167	-8.01009	-8.05704	-8.12056	-8.13601	-8.21639	-8.25184	-8.2167	-8.27397	-8.30892	-8.22696	-8.33131	-8.2682
217	-8.01607	-8.03051	-8.08197	-8.07138	-8.19066	-8.0159	-8.12053	-8.37398	-8.07596	-8.289	-8.16872	-8.01551
317	-7.92427	-8.02619	-8.06093	-8.22002	-8.23914	-8.04055	-8.09246	-8.18029	-8.19486	-8.21708	-8.21673	-8.29417
417	-7.95872	-8.00078	-8.10631	-8.15818	-8.20241	-8.19088	-8.29064	-8.33868	-8.34126	-8.28335	-8.38177	-8.38434
517	-7.98791	-8.15582	-8.17394	-8.05023	-8.16911	-8.18464	-8.27611	-8.34066	-8.2801	-8.32737	-8.41888	-8.39083
617	-7.95644	-8.22115	-8.15524	-8.25514	-8.24472	-8.28198	-8.29828	-8.23824	-8.34489	-8.31414	-8.38691	-8.44237
717	-8.04911	-8.11517	-8.28012	-8.07686	-8.25427	-8.23167	-8.34033	-8.38089	-8.35626	-8.4159	-8.40897	-8.39496
817	-7.98475	-8.05968	-8.13785	-8.13909	-8.26465	-8.26929	-8.32375	-8.27978	-8.40634	-8.30861	-8.42215	-8.41103
917	-8.05876	-8.07507	-8.19385	-8.10547	-8.19209	-8.23135	-8.31796	-8.35404	-8.27001	-8.35152	-8.34743	-8.29644
1017	-8.22425	-8.0225	-8.12359	-8.19106	-8.09951	-8.33615	-8.42226	-8.25042	-8.24961	-8.75984	-8.22703	-8.37825
d) POLSIL OM-1000 (viscosity 1000 cSt at 25 °C)
K [10−16 m V−2]	T [°C]
f [Hz]	25	30	35	40	45	50	55	60	65	70	75	80
67	-7.76943	-7.81509	-7.89507	-7.9613	-8.02209	-8.06699	-8.12184	-8.15634	-8.18451	-8.24687	-8.28972	-8.3216
167	-7.82039	-7.88789	-7.94819	-7.99777	-8.06477	-8.11712	-8.156	-8.19603	-8.23562	-8.25845	-8.31551	-8.3443
217	-7.8536	-7.88425	-7.95951	-8.01946	-8.07665	-8.09666	-8.12246	-8.13643	-8.15723	-8.1818	-8.21511	-8.24082
317	-7.90581	-7.95844	-8.07442	-8.11937	-8.05296	-8.07673	-8.1341	-8.14968	-8.18474	-8.21071	-8.2184	-8.25344
417	-7.87753	-7.93223	-7.99681	-8.05485	-8.0885	-8.12527	-8.09227	-8.22841	-8.17397	-8.23789	-8.29571	-8.28834
517	-7.86896	-7.86414	-7.92553	-7.9162	-7.93066	-8.00613	-8.03137	-8.13407	-8.15552	-8.18888	-8.2135	-8.28186
617	-7.79668	-7.86088	-7.88749	-7.90069	-7.947	-8.02101	-8.08496	-8.11244	-8.16483	-8.24567	-8.26892	-8.34903
717	-7.75833	-7.80428	-7.82638	-7.82976	-7.88451	-7.99711	-8.10429	-8.11534	-8.21446	-8.26663	-8.28616	-8.37613
817	-7.81709	-7.86686	-7.90458	-7.98603	-8.06332	-8.1403	-8.21534	-8.27332	-8.30269	-8.36554	-8.41248	-8.46153
917	-7.86172	-7.8918	-7.96566	-8.0528	-8.12781	-8.1978	-8.25851	-8.28201	-8.33776	-8.38762	-8.44492	-8.50128
1017	-7.85927	-7.90192	-7.97796	-8.06563	-8.14187	-8.18978	-8.23385	-8.28964	-8.33346	-8.38766	-8.44016	-8.5061
e) POLSIL OM-3000 (viscosity 3000 cSt at 25 °C)
K [10−16 m V−2]	T [°C]
f [Hz]	25	30	35	40	45	50	55	60	65	70	75	80
67	-8.03838	-8.15775	-8.18407	-8.2249	-8.29827	-8.33191	-8.39477	-8.44881	-8.46592	-8.4928	-8.51235	-8.56164
167	-8.27898	-8.33278	-8.43188	-8.47895	-8.5316	-8.56608	-8.64059	-8.68589	-8.71698	-8.75785	-8.79929	-8.82582
217	-8.27673	-8.3448	-8.4217	-8.46149	-8.53067	-8.57529	-8.62648	-8.66768	-8.69822	-8.73238	-8.77161	-8.7979
317	-8.24736	-8.34845	-8.41193	-8.43539	-8.49364	-8.55429	-8.61455	-8.65584	-8.69333	-8.72325	-8.76473	-8.7929
417	-8.24653	-8.32734	-8.37093	-8.43377	-8.50172	-8.55311	-8.61375	-8.65622	-8.6923	-8.72943	-8.76963	-8.80362
517	-8.2173	-8.29828	-8.37336	-8.44014	-8.51926	-8.56008	-8.60367	-8.63986	-8.6758	-8.71233	-8.75613	-8.7885
617	-8.21353	-8.30732	-8.36094	-8.47105	-8.51171	-8.54674	-8.59188	-8.63078	-8.67558	-8.70775	-8.75022	-8.78306
717	-8.22831	-8.30519	-8.4	-8.42094	-8.45867	-8.49643	-8.55088	-8.58807	-8.63602	-8.66843	-8.71484	-8.75606
817	-8.25208	-8.32589	-8.41925	-8.39053	-8.41455	-8.45896	-8.51905	-8.56874	-8.61114	-8.65014	-8.69293	-8.74068
917	-8.26704	-8.39754	-8.44074	-8.36894	-8.3968	-8.44275	-8.50928	-8.56014	-8.60991	-8.64879	-8.67985	-8.73544
1017	-8.3091	-8.39917	-8.42359	-8.33624	-8.37658	-8.46211	-8.53861	-8.59155	-8.62866	-8.66891	-8.70447	-8.75261
f) POLSIL OM-10000 (viscosity 10000 cSt at 25 °C)
K [10−16 m V−2]	T [°C]
f [Hz]	25	30	35	40	45	50	55	60	65	70	75	80
67	-7.84693	-7.90447	-8.05874	-7.93124	-7.88573	-8.09875	-8.1587	-8.1787	-8.20789	-8.25368	-8.29641	-8.33249
167	-7.84142	-7.92713	-7.98449	-7.87352	-8.08668	-8.05831	-8.11337	-8.16583	-8.2058	-8.22432	-8.26664	-8.30943
217	-7.84764	-7.88729	-7.98003	-8.17511	-7.98616	-7.86367	-8.01805	-8.14881	-8.1815	-8.22325	-8.24708	-8.28545
317	-7.82253	-7.88266	-7.99791	-7.8435	-8.02182	-7.78521	-7.92901	-8.12319	-8.11794	-8.14949	-8.18092	-8.21468
417	-7.89783	-7.93745	-7.90475	-7.99751	-7.83011	-7.92388	-8.04097	-8.10657	-8.15113	-8.17751	-8.21504	-8.24721
517	-8.0674	-8.14388	-8.15296	-7.66925	-8.38738	-8.37592	-8.35746	-8.35031	-8.37743	-8.42334	-8.44543	-8.49031
617	-8.07657	-8.14693	-8.07648	-8.09859	-8.20219	-8.34592	-8.45592	-8.36695	-8.37502	-8.41201	-8.46128	-8.5052
717	-8.04077	-8.05527	-8.11367	-8.24282	-8.12903	-8.16463	-8.51511	-8.49257	-8.46151	-8.51026	-8.55098	-8.58802
817	-8.05083	-8.08255	-8.25408	-8.32777	-8.23151	-8.32716	-8.21269	-8.35281	-8.48789	-8.49046	-8.53952	-8.57117
917	-8.04386	-8.07529	-8.10146	-8.43093	-8.11405	-8.65304	-8.0744	-8.50298	-8.51555	-8.53924	-8.57191	-8.60388
1017	-8.02819	-8.09054	-8.20349	-8.48598	-8.16031	-8.8051	-8.45616	-8.46168	-8.518	-8.56274	-8.58969	-8.62507
