# Supplementary material for: Extremely Weak Electro-Optic Kerr Effect in Methyl Silicone Oils
Source: Materials (Basel). 2024 Apr 17;17(8):1850. doi: 10.3390/ma17081850 (PMC11051251; doi:10.3390/ma17081850)
Supplement: Supplementary file 1 [file materials-17-01850-s001.zip › Table S2.xlsx]

## Sheet: electroopt_coef
Table S2. Experimental values of the quadratic electro-optic coefficient g1111 – g1122 defined in terms of an applied field in methyl silicone oils POLSIL® OM.
a) POLSIL OM-10 (viscosity 10 cSt at 25 °C), gef = g1111 – g1122
gef [10−22 m2 V−2]	T [°C]
f [Hz]	25	30	35	40	45	50	55	60	65	70	75	80
67	3.40724	3.21988	3.2818	3.27387	3.44711	3.28996	3.41931	3.46561	3.49309	3.50741	3.56021	3.5686
167	3.18756	3.15647	3.3157	3.4825	3.29229	3.22391	3.38695	3.43082	3.46399	3.49965	3.54718	3.56827
217	3.19395	3.24952	3.38895	3.29273	3.33391	3.39495	3.42897	3.43432	3.49225	3.51075	3.56245	3.57017
317	3.21194	3.28873	3.40698	3.26799	3.46421	3.53601	3.37066	3.3888	3.44398	3.47224	3.51287	3.52994
417	3.21674	3.27121	3.30658	3.18319	3.54651	3.25024	3.44633	3.46622	3.47175	3.52381	3.55101	3.57742
517	3.2071	3.27405	3.36124	3.22006	3.27983	3.38118	3.4399	3.49246	3.51154	3.54559	3.57175	3.59307
617	3.27109	3.23502	3.21888	3.37939	3.2987	3.33583	3.46492	3.49812	3.54024	3.55256	3.57215	3.59987
717	3.27536	3.21203	3.18642	3.2394	3.31179	3.43772	3.46805	3.5258	3.56009	3.58466	3.59036	3.60799
817	3.24252	3.27337	3.3328	3.39628	3.22257	3.46977	3.49274	3.5279	3.54489	3.57008	3.6025	3.6284
917	3.23116	3.26529	3.25356	3.27409	3.39535	3.42236	3.44074	3.51124	3.52302	3.55868	3.57913	3.60891
1017	3.21181	3.27102	3.34153	3.23969	3.48947	3.43321	3.42979	3.45209	3.52522	3.54909	3.57488	3.59846
b) POLSIL OM-50 (viscosity 50 cSt at 25 °C), gef = g1111 – g1122
gef [10−22 m2 V−2]	T [°C]
f [Hz]	25	30	35	40	45	50	55	60	65	70	75	80
67	3.43584	3.47987	3.53298	3.56432	3.60618	3.63931	3.66772	3.69323	3.72028	3.74805	3.77072	3.80773
167	3.48036	3.49861	3.55736	3.61924	3.64228	3.67927	3.70845	3.73814	3.77401	3.81385	3.85812	3.90912
217	3.49758	3.52251	3.60258	3.66129	3.67062	3.70584	3.73109	3.75739	3.79659	3.82936	3.87348	3.91767
317	3.47638	3.51967	3.54076	3.52846	3.64756	3.68507	3.71151	3.73922	3.78342	3.826	3.85605	3.88805
417	3.50753	3.53259	3.5543	3.6518	3.70593	3.73792	3.76898	3.81077	3.84161	3.87241	3.91233	3.94857
517	3.52452	3.53626	3.53675	3.67251	3.73734	3.78097	3.81813	3.84893	3.88748	3.92237	3.96	3.99809
617	3.51498	3.5367	3.58861	3.69336	3.74713	3.78877	3.80925	3.84935	3.90405	3.94825	3.97751	4.01865
717	3.48481	3.51756	3.6147	3.71044	3.75247	3.80517	3.82865	3.85519	3.8901	3.9396	3.98827	4.02523
817	3.51611	3.62421	3.6952	3.74505	3.78975	3.82506	3.84519	3.87793	3.91663	3.9727	4.01112	4.05748
917	3.53642	3.6064	3.65432	3.71137	3.7624	3.81089	3.83799	3.87949	3.92312	3.97147	4.02336	4.07042
1017	3.49754	3.57622	3.63349	3.6923	3.72872	3.78084	3.80731	3.84076	3.88368	3.94331	3.99483	4.04324
c) POLSIL OM-300 (viscosity 300 cSt at 25 °C), gef = g1111 – g1122
gef [10−22 m2 V−2]	T [°C]
f [Hz]	25	30	35	40	45	50	55	60	65	70	75	80
67	3.62451	3.62549	3.67004	3.74487	3.79768	3.84102	3.83318	3.85594	3.89932	3.92084	3.94537	4.00886
167	3.66081	3.69666	3.74039	3.76219	3.81427	3.84578	3.84447	3.88652	3.91833	3.89501	3.96001	3.94558
217	3.66354	3.68449	3.72261	3.73231	3.80233	3.73582	3.79948	3.9335	3.80847	3.92438	3.88273	3.825
317	3.62159	3.68251	3.71292	3.80104	3.82483	3.74731	3.78634	3.84251	3.86455	3.89033	3.90555	3.95797
417	3.63733	3.67085	3.73383	3.77244	3.80778	3.81737	3.87907	3.91692	3.93358	3.9217	3.984	4.001
517	3.65068	3.74198	3.76498	3.72253	3.79232	3.81446	3.87227	3.91784	3.90474	3.94255	4.00164	4.0041
617	3.63629	3.77196	3.75636	3.81728	3.82743	3.85983	3.88264	3.86974	3.93529	3.93628	3.98644	4.02869
717	3.67864	3.72334	3.81389	3.73484	3.83186	3.83638	3.90231	3.93674	3.94066	3.98446	3.99693	4.00607
817	3.64923	3.69787	3.74835	3.76362	3.83668	3.85391	3.89456	3.88925	3.96428	3.93366	4.00319	4.01374
917	3.68306	3.70494	3.77415	3.74807	3.80299	3.83623	3.89185	3.92413	3.89998	3.95398	3.96767	3.95906
1017	3.75869	3.68081	3.74179	3.78765	3.76001	3.88508	3.94065	3.87545	3.89036	4.1473	3.91045	3.9981
d) POLSIL OM-1000 (viscosity 1000 cSt at 25 °C), gef = g1111 – g1122
gef [10−22 m2 V−2]	T [°C]
f [Hz]	25	30	35	40	45	50	55	60	65	70	75	80
67	3.55063	3.58665	3.63875	3.68488	3.72884	3.7657	3.8075	3.84004	3.86981	3.91602	3.95328	3.98556
167	3.57392	3.62006	3.66323	3.70176	3.74867	3.7891	3.82351	3.85872	3.89397	3.92152	3.96558	3.99643
217	3.5891	3.61839	3.66845	3.7118	3.7542	3.77955	3.80779	3.83066	3.85691	3.88512	3.9177	3.94687
317	3.61296	3.65244	3.72141	3.75804	3.74318	3.77025	3.81325	3.8369	3.86991	3.89885	3.91927	3.95291
417	3.60004	3.64041	3.68564	3.72818	3.7597	3.7929	3.79364	3.87397	3.86482	3.91176	3.95613	3.96963
517	3.59612	3.60916	3.65279	3.66401	3.68634	3.73729	3.76509	3.82955	3.8561	3.88848	3.91693	3.96652
617	3.56309	3.60766	3.63526	3.65683	3.69393	3.74424	3.79021	3.81937	3.8605	3.91545	3.94336	3.99869
717	3.54556	3.58169	3.60709	3.624	3.66489	3.73308	3.79927	3.82073	3.88397	3.9254	3.95158	4.01167
817	3.57241	3.61041	3.64313	3.69633	3.748	3.79992	3.85134	3.89511	3.92568	3.97237	4.01182	4.05258
917	3.59281	3.62186	3.67128	3.72723	3.77798	3.82677	3.87157	3.8992	3.94226	3.98285	4.02729	4.07161
1017	3.59169	3.6265	3.67695	3.73317	3.78451	3.82302	3.86001	3.90279	3.94023	3.98287	4.02502	4.07392
e) POLSIL OM-3000 (viscosity 3000 cSt at 25 °C), gef = g1111 – g1122
gef [10−22 m2 V−2]	T [°C]
f [Hz]	25	30	35	40	45	50	55	60	65	70	75	80
67	3.67354	3.74391	3.77195	3.80689	3.85721	3.88937	3.93545	3.97773	4.00286	4.0328	4.05945	4.10052
167	3.7835	3.82424	3.88616	3.92448	3.96566	3.99868	4.05069	4.08935	4.12157	4.15866	4.19629	4.22705
217	3.78247	3.82975	3.88147	3.9164	3.96523	4.00298	4.04408	4.08077	4.1127	4.14656	4.18309	4.21368
317	3.76905	3.83143	3.87696	3.90431	3.94802	3.99317	4.03848	4.0752	4.11039	4.14223	4.17981	4.21128
417	3.76867	3.82174	3.85807	3.90356	3.95177	3.99262	4.03811	4.07538	4.1099	4.14516	4.18214	4.21642
517	3.75531	3.80841	3.85919	3.90651	3.95993	3.99588	4.03338	4.06768	4.1021	4.13704	4.1757	4.20918
617	3.75359	3.81256	3.85346	3.92082	3.95642	3.98965	4.02786	4.0634	4.10199	4.13487	4.17289	4.20657
717	3.76034	3.81158	3.87147	3.89762	3.93177	3.96617	4.00863	4.0433	4.08329	4.1162	4.15602	4.19364
817	3.77121	3.82107	3.88034	3.88355	3.91126	3.94868	3.99371	4.03419	4.07152	4.10751	4.14557	4.18627
917	3.77804	3.85396	3.89024	3.87356	3.90301	3.94111	3.98913	4.03015	4.07094	4.10687	4.13933	4.18376
1017	3.79727	3.85471	3.88234	3.85842	3.89361	3.95015	4.00288	4.04493	4.07981	4.11642	4.15107	4.19198
f) POLSIL OM-10000 (viscosity 10000 cSt at 25 °C), gef = g1111 – g1122
gef [10−22 m2 V−2]	T [°C]
f [Hz]	25	30	35	40	45	50	55	60	65	70	75	80
67	3.5872	3.6286	3.7149	3.67144	3.66569	3.78053	3.82454	3.85006	3.8801	3.91824	3.95518	3.98921
167	3.58468	3.63901	3.68067	3.64472	3.7591	3.76165	3.80328	3.844	3.87912	3.9043	3.94099	3.97817
217	3.58753	3.62072	3.67861	3.78433	3.71237	3.67079	3.7586	3.83599	3.86763	3.90379	3.93167	3.9667
317	3.57605	3.61859	3.68686	3.63082	3.72895	3.63417	3.71686	3.82393	3.83758	3.86877	3.90013	3.93281
417	3.61047	3.64374	3.64391	3.70212	3.63983	3.6989	3.76935	3.81611	3.85327	3.88208	3.91639	3.94839
517	3.68799	3.73851	3.75833	3.55016	3.89888	3.90991	3.91771	3.93085	3.96025	3.99878	4.02622	4.06477
617	3.69218	3.7399	3.72307	3.74891	3.81279	3.89591	3.96386	3.93868	3.95911	3.9934	4.03378	4.0719
717	3.67582	3.69783	3.74022	3.81567	3.77879	3.81128	3.99161	3.99781	4	4.04004	4.07655	4.11155
817	3.68041	3.71035	3.80494	3.855	3.82642	3.88715	3.84984	3.93202	4.01247	4.03064	4.07108	4.10348
917	3.67723	3.70702	3.73459	3.90275	3.77182	4.03927	3.78502	4.00272	4.02555	4.0538	4.08652	4.11914
1017	3.67006	3.71402	3.78162	3.92824	3.79333	4.11025	3.96397	3.98327	4.0267	4.06496	4.095	4.12929
