# Supplementary material for: Extremely Weak Electro-Optic Kerr Effect in Methyl Silicone Oils
Source: Materials (Basel). 2024 Apr 17;17(8):1850. doi: 10.3390/ma17081850 (PMC11051251; doi:10.3390/ma17081850)
Supplement: Supplementary file 1 [file materials-17-01850-s001.zip › Table S3.xlsx]

## Sheet: int_electroopt_coef
Table S3. Experimental values of the intrinsic quadratic electro-optic coefficient f1111 – f1122 defined in terms of electric polarization induced in methyl silicone oils POLSIL® OM.
a) POLSIL OM-10 (viscosity 10 cSt at 25 °C), fef = f1111 – f1122
fef [m4 C−2]	T [°C]
f [Hz]	25	30	35	40	45	50	55	60	65	70	75	80
67	0.638387	0.612315	0.633244	0.640784	0.684164	0.661928	0.697159	0.715815	0.730649	0.742698	0.762911	0.773591
167	0.597228	0.600257	0.639786	0.681619	0.653435	0.648638	0.690561	0.708629	0.724563	0.741057	0.76012	0.77352
217	0.598425	0.617952	0.653919	0.644475	0.661697	0.683052	0.699127	0.709351	0.730475	0.743406	0.763392	0.773932
317	0.601795	0.625408	0.657398	0.639633	0.687557	0.711433	0.687239	0.69995	0.720377	0.735252	0.752768	0.765211
417	0.602695	0.622077	0.638026	0.623035	0.703891	0.653937	0.702669	0.715939	0.726186	0.746173	0.760939	0.775504
517	0.600889	0.622616	0.648573	0.630251	0.650963	0.680281	0.701356	0.721361	0.734508	0.750783	0.765385	0.778895
617	0.612878	0.615195	0.621103	0.661437	0.654707	0.671158	0.706457	0.722529	0.740513	0.75226	0.765471	0.78037
717	0.613678	0.610823	0.614839	0.634036	0.657306	0.691656	0.707096	0.728245	0.744663	0.759057	0.769372	0.78213
817	0.607526	0.622487	0.643085	0.664742	0.639597	0.698104	0.712131	0.72868	0.741485	0.75597	0.771974	0.786553
917	0.605397	0.620951	0.627795	0.640827	0.673891	0.688566	0.701528	0.725238	0.736909	0.753556	0.766965	0.782328
1017	0.601772	0.62204	0.644769	0.634094	0.69257	0.690749	0.699296	0.713021	0.737371	0.751524	0.766056	0.780064
b) POLSIL OM-50 (viscosity 50 cSt at 25 °C), fef = f1111 – f1122
fef [m4 C−2]	T [°C]
f [Hz]	25	30	35	40	45	50	55	60	65	70	75	80
67	0.598316	0.616074	0.635623	0.651384	0.66914	0.68533	0.700627	0.715319	0.730231	0.745188	0.758997	0.775554
167	0.60607	0.619391	0.640009	0.661421	0.675838	0.692856	0.708408	0.724018	0.740777	0.75827	0.776589	0.796205
217	0.609068	0.623622	0.648146	0.669105	0.681097	0.69786	0.712732	0.727746	0.74521	0.761354	0.77968	0.797946
317	0.605376	0.62312	0.637023	0.644831	0.676819	0.693947	0.708992	0.724227	0.742625	0.760686	0.776172	0.791913
417	0.610801	0.625408	0.639459	0.667371	0.687649	0.703901	0.719971	0.738084	0.754048	0.769912	0.787502	0.80424
517	0.613759	0.626057	0.636302	0.671157	0.693477	0.712008	0.72936	0.745475	0.76305	0.779845	0.797097	0.814326
617	0.612098	0.626134	0.645632	0.674965	0.695294	0.713477	0.727663	0.745558	0.766304	0.784991	0.800621	0.818513
717	0.606844	0.622746	0.650325	0.678088	0.696285	0.716565	0.731369	0.746689	0.763564	0.783272	0.802787	0.819854
817	0.612294	0.641628	0.664809	0.684412	0.703202	0.720311	0.734528	0.751092	0.768772	0.789854	0.807385	0.826422
917	0.615831	0.638475	0.657455	0.678257	0.698128	0.717642	0.733153	0.751395	0.770046	0.789609	0.80985	0.829059
1017	0.60906	0.633132	0.653707	0.674772	0.691877	0.711983	0.727292	0.743894	0.762305	0.784009	0.804107	0.823522
c) POLSIL OM-300 (viscosity 300 cSt at 25 °C), fef = f1111 – f1122
fef [m4 C−2]	T [°C]
f [Hz]	25	30	35	40	45	50	55	60	65	70	75	80
67	0.618521	0.629241	0.647869	0.67242	0.693634	0.713653	0.724519	0.741466	0.762854	0.780446	0.799068	0.826173
167	0.624716	0.641594	0.660288	0.67553	0.696664	0.714538	0.726653	0.747345	0.766572	0.775304	0.802035	0.813132
217	0.625182	0.639481	0.65715	0.670164	0.694482	0.694107	0.718148	0.756379	0.74508	0.781151	0.786383	0.788281
317	0.618022	0.639137	0.655439	0.682505	0.698593	0.696241	0.715665	0.738884	0.75605	0.774373	0.791005	0.815686
417	0.620709	0.637114	0.65913	0.677371	0.695479	0.709259	0.733192	0.753191	0.769556	0.780619	0.806893	0.824554
517	0.622986	0.64946	0.664628	0.668408	0.692655	0.708719	0.731907	0.753369	0.763913	0.784767	0.810465	0.825193
617	0.620531	0.654662	0.663108	0.685422	0.699066	0.717148	0.733867	0.744118	0.769891	0.78352	0.807387	0.830261
717	0.627759	0.646223	0.673262	0.670619	0.699876	0.712791	0.737586	0.757003	0.77094	0.79311	0.809512	0.825598
817	0.622739	0.641804	0.661694	0.675786	0.700756	0.716048	0.73612	0.747871	0.775561	0.782999	0.81078	0.827179
917	0.628512	0.64303	0.666247	0.672994	0.694604	0.712763	0.735607	0.754578	0.762983	0.787043	0.803587	0.815909
1017	0.641418	0.638843	0.660535	0.680101	0.686754	0.721839	0.744832	0.745218	0.7611	0.825523	0.791996	0.823955
d) POLSIL OM-1000 (viscosity 1000 cSt at 25 °C), fef = f1111 – f1122
fef [m4 C−2]	T [°C]
f [Hz]	25	30	35	40	45	50	55	60	65	70	75	80
67	0.598042	0.613151	0.631457	0.649219	0.667085	0.684161	0.702625	0.719874	0.737084	0.757963	0.77769	0.796996
167	0.601965	0.618862	0.635705	0.652193	0.670634	0.688413	0.70558	0.723377	0.741686	0.759027	0.78011	0.79917
217	0.604521	0.618576	0.636611	0.653962	0.671622	0.686678	0.702679	0.718117	0.734626	0.751982	0.77069	0.789259
317	0.60854	0.624397	0.645801	0.662109	0.669652	0.684987	0.703686	0.719286	0.737104	0.754639	0.770999	0.790469
417	0.606363	0.622341	0.639594	0.656848	0.672607	0.689104	0.700067	0.726235	0.736134	0.757138	0.778252	0.793811
517	0.605703	0.616998	0.633893	0.645542	0.659482	0.679	0.694799	0.717908	0.734473	0.752632	0.770539	0.79319
617	0.60014	0.616743	0.630851	0.644277	0.660841	0.680262	0.699435	0.716	0.735311	0.757852	0.775739	0.799623
717	0.597187	0.612302	0.625963	0.638493	0.655645	0.678235	0.701107	0.716255	0.739781	0.759778	0.777357	0.802219
817	0.601711	0.617212	0.632217	0.651236	0.670514	0.690379	0.710714	0.730199	0.747727	0.76887	0.789206	0.810398
917	0.605146	0.619169	0.637102	0.656681	0.675876	0.695256	0.714448	0.730965	0.750885	0.770899	0.79225	0.814205
1017	0.604957	0.619963	0.638086	0.657727	0.677046	0.694575	0.712316	0.731639	0.750497	0.770902	0.791803	0.814667
e) POLSIL OM-3000 (viscosity 3000 cSt at 25 °C), fef = f1111 – f1122
fef [m4 C−2]	T [°C]
f [Hz]	25	30	35	40	45	50	55	60	65	70	75	80
67	0.623069	0.645503	0.660951	0.677815	0.697676	0.714497	0.734098	0.753231	0.769287	0.786393	0.802974	0.822544
167	0.641719	0.659354	0.680964	0.698751	0.717293	0.734577	0.755594	0.774367	0.792101	0.810935	0.830041	0.847924
217	0.641545	0.660304	0.680142	0.697312	0.717215	0.735367	0.75436	0.772743	0.790396	0.808576	0.82743	0.845241
317	0.639268	0.660593	0.679353	0.695161	0.714102	0.733566	0.753316	0.771688	0.789952	0.807731	0.826781	0.844761
417	0.639204	0.658923	0.676042	0.695027	0.714781	0.733465	0.753247	0.771721	0.789858	0.808303	0.827243	0.845791
517	0.636938	0.656623	0.676238	0.695552	0.716256	0.734063	0.752365	0.770263	0.788359	0.80672	0.825969	0.844339
617	0.636646	0.657339	0.675235	0.6981	0.715621	0.732919	0.751335	0.769454	0.788339	0.806295	0.825412	0.843816
717	0.637791	0.65717	0.67839	0.69397	0.711162	0.728605	0.747749	0.765646	0.784743	0.802655	0.822075	0.841222
817	0.639634	0.658808	0.679945	0.691464	0.707452	0.725392	0.744966	0.763922	0.782483	0.800962	0.820008	0.839745
917	0.640793	0.664478	0.68168	0.689685	0.70596	0.724002	0.744111	0.763156	0.782372	0.800837	0.818774	0.839241
1017	0.644054	0.664607	0.680295	0.68699	0.70426	0.725662	0.746676	0.765956	0.784075	0.802699	0.821096	0.84089
f) POLSIL OM-10000 (viscosity 10000 cSt at 25 °C), fef = f1111 – f1122
fef [m4 C−2]	T [°C]
f [Hz]	25	30	35	40	45	50	55	60	65	70	75	80
67	0.604196	0.621003	0.645964	0.648602	0.657885	0.689241	0.708258	0.724175	0.741225	0.760142	0.779174	0.797963
167	0.603772	0.622784	0.640012	0.643882	0.67465	0.685799	0.704322	0.723035	0.741036	0.757438	0.776378	0.795754
217	0.604251	0.619654	0.639655	0.668546	0.666264	0.669234	0.696048	0.721528	0.738842	0.75734	0.774541	0.793458
317	0.602317	0.61929	0.641088	0.641427	0.669239	0.662557	0.688318	0.71926	0.733102	0.750547	0.768328	0.78668
417	0.608115	0.623594	0.633621	0.654021	0.653245	0.674358	0.698037	0.717788	0.7361	0.753128	0.771532	0.789796
517	0.621172	0.639812	0.653516	0.627177	0.699737	0.712829	0.725512	0.73937	0.756536	0.775767	0.793169	0.813077
617	0.621878	0.640051	0.647386	0.662288	0.684286	0.710276	0.734059	0.740844	0.756318	0.774724	0.794658	0.814502
717	0.619121	0.632851	0.650367	0.674083	0.678183	0.694847	0.739197	0.751966	0.764128	0.783773	0.803082	0.822434
817	0.619896	0.634993	0.661622	0.681029	0.686733	0.708679	0.712944	0.739592	0.766511	0.781949	0.802006	0.82082
917	0.619359	0.634424	0.649389	0.689466	0.676933	0.736413	0.70094	0.752889	0.769009	0.786442	0.805048	0.823953
1017	0.618153	0.635621	0.657566	0.693968	0.680793	0.749354	0.73408	0.749231	0.76923	0.788606	0.806718	0.825982
