# Supplementary material for: Extremely Weak Electro-Optic Kerr Effect in Methyl Silicone Oils
Source: Materials (Basel). 2024 Apr 17;17(8):1850. doi: 10.3390/ma17081850 (PMC11051251; doi:10.3390/ma17081850)
Supplement: Supplementary file 1 [file materials-17-01850-s001.zip › Table S4.xlsx]

## Sheet: Kerr
Table S4. Experimental values of the molecular Kerr constant Km in methyl silicone oils POLSIL® OM.
a) POLSIL OM-10 (viscosity 10 cSt at 25 °C)
Km [10−26 m5 mol−1 V−2]	T [°C]
f [Hz]	25	30	35	40	45	50	55	60	65	70	75	80
67	-1.4247	-1.35979	-1.39949	-1.40946	-1.49793	-1.44271	-1.51282	-1.54665	-1.57214	-1.59163	-1.62858	-1.64517
167	-1.33284	-1.33302	-1.41395	-1.49928	-1.43065	-1.41374	-1.4985	-1.53113	-1.55905	-1.58812	-1.62262	-1.64502
217	-1.33552	-1.37231	-1.44518	-1.41758	-1.44874	-1.48875	-1.51709	-1.53269	-1.57177	-1.59315	-1.62961	-1.6459
317	-1.34304	-1.38887	-1.45287	-1.40693	-1.50536	-1.55061	-1.49129	-1.51237	-1.55004	-1.57568	-1.60693	-1.62735
417	-1.34505	-1.38147	-1.41006	-1.37042	-1.54112	-1.42529	-1.52477	-1.54692	-1.56254	-1.59908	-1.62437	-1.64924
517	-1.34101	-1.38267	-1.43337	-1.3863	-1.42524	-1.48271	-1.52192	-1.55864	-1.58045	-1.60896	-1.63386	-1.65645
617	-1.36777	-1.36619	-1.37266	-1.45489	-1.43344	-1.46282	-1.53299	-1.56116	-1.59337	-1.61213	-1.63405	-1.65959
717	-1.36956	-1.35648	-1.35881	-1.39462	-1.43913	-1.5075	-1.53438	-1.57351	-1.6023	-1.62669	-1.64237	-1.66333
817	-1.35583	-1.38238	-1.42124	-1.46216	-1.40035	-1.52156	-1.5453	-1.57445	-1.59546	-1.62008	-1.64793	-1.67274
917	-1.35108	-1.37897	-1.38745	-1.40956	-1.47544	-1.50077	-1.5223	-1.56701	-1.58562	-1.6149	-1.63724	-1.66376
1017	-1.34299	-1.38139	-1.42496	-1.39475	-1.51633	-1.50553	-1.51745	-1.54062	-1.58661	-1.61055	-1.6353	-1.65894
b) POLSIL OM-50 (viscosity 50 cSt at 25 °C)
Km [10−26 m5 mol−1 V−2]	T [°C]
f [Hz]	25	30	35	40	45	50	55	60	65	70	75	80
67	-4.438	-4.54551	-4.66556	-4.75728	-4.86322	-4.95749	-5.04519	-5.12856	-5.21362	-5.29922	-5.37697	-5.47457
167	-4.49551	-4.56998	-4.69775	-4.83058	-4.9119	-5.01193	-5.10122	-5.19092	-5.28892	-5.39225	-5.5016	-5.62034
217	-4.51775	-4.6012	-4.75748	-4.8867	-4.95012	-5.04812	-5.13236	-5.21765	-5.32057	-5.41418	-5.5235	-5.63264
317	-4.49037	-4.59749	-4.67583	-4.70942	-4.91902	-5.01982	-5.10543	-5.19243	-5.30212	-5.40943	-5.49865	-5.59005
417	-4.5306	-4.61438	-4.69371	-4.87404	-4.99774	-5.09183	-5.18449	-5.29177	-5.38367	-5.47504	-5.57891	-5.67706
517	-4.55254	-4.61916	-4.67054	-4.90169	-5.0401	-5.15047	-5.25209	-5.34476	-5.44794	-5.54568	-5.64689	-5.74826
617	-4.54022	-4.61973	-4.73902	-4.9295	-5.0533	-5.1611	-5.23987	-5.34536	-5.47117	-5.58227	-5.67186	-5.77781
717	-4.50126	-4.59473	-4.77347	-4.95231	-5.0605	-5.18343	-5.26656	-5.35347	-5.45161	-5.57005	-5.6872	-5.78728
817	-4.54168	-4.73405	-4.87979	-4.9985	-5.11077	-5.21053	-5.28931	-5.38504	-5.4888	-5.61685	-5.71977	-5.83364
917	-4.56792	-4.71079	-4.8258	-4.95354	-5.0739	-5.19122	-5.27941	-5.38721	-5.49789	-5.61511	-5.73723	-5.85226
1017	-4.51769	-4.67137	-4.79829	-4.92809	-5.02847	-5.15029	-5.2372	-5.33343	-5.44263	-5.57529	-5.69655	-5.81317
c) POLSIL OM-300 (viscosity 300 cSt at 25 °C)
Km [10−26 m5 mol−1 V−2]	T [°C]
f [Hz]	25	30	35	40	45	50	55	60	65	70	75	80
67	-15.8017	-15.9924	-16.3798	-16.9105	-17.3506	-17.7547	-17.9263	-18.2439	-18.665	-18.9872	-19.3288	-19.8686
167	-15.9599	-16.3064	-16.6937	-16.9887	-17.4264	-17.7767	-17.9791	-18.3886	-18.756	-18.8621	-19.4006	-19.555
217	-15.9718	-16.2527	-16.6144	-16.8538	-17.3718	-17.2684	-17.7687	-18.6109	-18.2301	-19.0044	-19.022	-18.9573
317	-15.7889	-16.2439	-16.5711	-17.1641	-17.4747	-17.3215	-17.7072	-18.1804	-18.4985	-18.8395	-19.1338	-19.6164
417	-15.8576	-16.1925	-16.6644	-17.035	-17.3968	-17.6454	-18.1409	-18.5324	-18.829	-18.9914	-19.5181	-19.8297
517	-15.9157	-16.5063	-16.8035	-16.8096	-17.3261	-17.6319	-18.1091	-18.5368	-18.6909	-19.0923	-19.6045	-19.845
617	-15.853	-16.6385	-16.765	-17.2375	-17.4865	-17.8416	-18.1576	-18.3092	-18.8372	-19.062	-19.53	-19.9669
717	-16.0377	-16.424	-17.0218	-16.8652	-17.5067	-17.7333	-18.2496	-18.6262	-18.8629	-19.2953	-19.5814	-19.8548
817	-15.9094	-16.3117	-16.7293	-16.9952	-17.5288	-17.8143	-18.2133	-18.4015	-18.9759	-19.0493	-19.6121	-19.8928
917	-16.0569	-16.3429	-16.8444	-16.9249	-17.3749	-17.7326	-18.2006	-18.5666	-18.6682	-19.1477	-19.4381	-19.6218
1017	-16.3866	-16.2365	-16.7	-17.1037	-17.1785	-17.9583	-18.4289	-18.3363	-18.6221	-20.0839	-19.1577	-19.8153
d) POLSIL OM-1000 (viscosity 1000 cSt at 25 °C)
Km [10−26 m5 mol−1 V−2]	T [°C]
f [Hz]	25	30	35	40	45	50	55	60	65	70	75	80
67	-33.3516	-34.0404	-34.8957	-35.709	-36.5161	-37.2679	-38.0828	-38.8191	-39.5406	-40.4449	-41.2729	-42.0636
167	-33.5704	-34.3574	-35.1304	-35.8726	-36.7104	-37.4996	-38.243	-39.008	-39.7875	-40.5018	-41.4013	-42.1784
217	-33.7129	-34.3416	-35.1805	-35.9699	-36.7645	-37.405	-38.0858	-38.7243	-39.4088	-40.1258	-40.9014	-41.6553
317	-33.9371	-34.6647	-35.6884	-36.418	-36.6566	-37.3129	-38.1403	-38.7874	-39.5417	-40.2676	-40.9178	-41.7191
417	-33.8157	-34.5506	-35.3453	-36.1286	-36.8184	-37.5372	-37.9442	-39.1621	-39.4897	-40.4009	-41.3027	-41.8955
517	-33.7789	-34.254	-35.0303	-35.5068	-36.0999	-36.9868	-37.6586	-38.7131	-39.4005	-40.1605	-40.8934	-41.8628
617	-33.4686	-34.2398	-34.8622	-35.4372	-36.1743	-37.0555	-37.9099	-38.6102	-39.4455	-40.4391	-41.1693	-42.2023
717	-33.304	-33.9933	-34.5921	-35.1191	-35.8899	-36.9451	-38.0005	-38.624	-39.6853	-40.5418	-41.2552	-42.3393
817	-33.5562	-34.2658	-34.9377	-35.82	-36.7038	-37.6066	-38.5213	-39.3759	-40.1115	-41.0269	-41.8841	-42.771
917	-33.7478	-34.3745	-35.2076	-36.1195	-36.9973	-37.8723	-38.7237	-39.4172	-40.2809	-41.1352	-42.0456	-42.9718
1017	-33.7373	-34.4185	-35.262	-36.177	-37.0614	-37.8352	-38.6081	-39.4535	-40.2602	-41.1354	-42.0219	-42.9962
e) POLSIL OM-3000 (viscosity 3000 cSt at 25 °C)
Km [10−26 m5 mol−1 V−2]	T [°C]
f [Hz]	25	30	35	40	45	50	55	60	65	70	75	80
67	-50.7771	-52.3338	-53.3123	-54.3959	-55.7098	-56.771	-58.044	-59.2705	-60.2473	-61.3001	-62.3061	-63.5379
167	-52.297	-53.4567	-54.9266	-56.0761	-57.2762	-58.3665	-59.7437	-60.9337	-62.034	-63.2132	-64.4064	-65.4984
217	-52.2828	-53.5338	-54.8602	-55.9606	-57.27	-58.4293	-59.6461	-60.8059	-61.9005	-63.0293	-64.2037	-65.2912
317	-52.0973	-53.5572	-54.7966	-55.788	-57.0214	-58.2862	-59.5636	-60.7228	-61.8657	-62.9634	-64.1534	-65.2541
417	-52.092	-53.4218	-54.5295	-55.7772	-57.0756	-58.2781	-59.5581	-60.7255	-61.8584	-63.008	-64.1892	-65.3336
517	-51.9074	-53.2354	-54.5454	-55.8194	-57.1934	-58.3257	-59.4884	-60.6107	-61.741	-62.8846	-64.0904	-65.2215
617	-51.8835	-53.2934	-54.4645	-56.0238	-57.1427	-58.2347	-59.4069	-60.547	-61.7394	-62.8515	-64.0472	-65.1811
717	-51.9769	-53.2797	-54.7189	-55.6924	-56.7866	-57.892	-59.1234	-60.2474	-61.4578	-62.5678	-63.7882	-64.9807
817	-52.1271	-53.4125	-54.8443	-55.4913	-56.4904	-57.6367	-58.9033	-60.1118	-61.2808	-62.4358	-63.6279	-64.8666
917	-52.2216	-53.8722	-54.9843	-55.3485	-56.3712	-57.5262	-58.8358	-60.0515	-61.2721	-62.426	-63.5321	-64.8276
1017	-52.4873	-53.8826	-54.8726	-55.1323	-56.2355	-57.6582	-59.0386	-60.2718	-61.4055	-62.5712	-63.7123	-64.9551
f) POLSIL OM-10000 (viscosity 10000 cSt at 25 °C)
Km [10−26 m5 mol−1 V−2]	T [°C]
f [Hz]	25	30	35	40	45	50	55	60	65	70	75	80
67	-75.4393	-77.1562	-79.8613	-79.7909	-80.5317	-83.951	-85.8384	-87.3304	-88.941	-90.7561	-92.5642	-94.3232
167	-75.3863	-77.3774	-79.1255	-79.2102	-82.5839	-83.5318	-85.3614	-87.193	-88.9184	-90.4332	-92.232	-94.0622
217	-75.4461	-76.9885	-79.0814	-82.2443	-81.5574	-81.5142	-84.3586	-87.0113	-88.6551	-90.4215	-92.0138	-93.7908
317	-75.2047	-76.9433	-79.2585	-78.9082	-81.9215	-80.7009	-83.4217	-86.7378	-87.9664	-89.6105	-91.2757	-92.9896
417	-75.9286	-77.4781	-78.3353	-80.4575	-79.9638	-82.1383	-84.5996	-86.5602	-88.326	-89.9186	-91.6563	-93.3578
517	-77.5589	-79.4931	-80.795	-77.1552	-85.6548	-86.8242	-87.9295	-89.1629	-90.7782	-92.6216	-94.2267	-96.1097
617	-77.647	-79.5228	-80.0371	-81.4745	-83.7635	-86.5132	-88.9654	-89.3406	-90.7521	-92.4971	-94.4037	-96.2782
717	-77.3029	-78.6281	-80.4057	-82.9255	-83.0164	-84.6339	-89.5881	-90.6819	-91.6893	-93.5774	-95.4044	-97.2158
817	-77.3996	-78.8944	-81.7971	-83.7801	-84.063	-86.3187	-86.4063	-89.1896	-91.9752	-93.3596	-95.2766	-97.0251
917	-77.3326	-78.8236	-80.2847	-84.8179	-82.8634	-89.6967	-84.9514	-90.7931	-92.2749	-93.8961	-95.6379	-97.3953
1017	-77.1819	-78.9724	-81.2958	-85.3718	-83.3358	-91.273	-88.9679	-90.352	-92.3014	-94.1545	-95.8363	-97.6352
