# Supplementary material for: Extremely Weak Electro-Optic Kerr Effect in Methyl Silicone Oils
Source: Materials (Basel). 2024 Apr 17;17(8):1850. doi: 10.3390/ma17081850 (PMC11051251; doi:10.3390/ma17081850)
Supplement: Supplementary file 1 [file materials-17-01850-s001.zip › Table S5.xlsx]

## Sheet: Kerr
Table S5. Values of the A0 and A1 coefficients in the approximation of the temperature dependence of the molecular Kerr
constant Km = A0 + A1/T for methylsilion oils Polsil® OM.
a) POLSIL OM-10 (viscosity 10 cSt at 25 °C)
f	A0	s(A0)	A1	s(A1)	A1/A0	s(A1/A0)
[Hz]	[10−26 m5 mol−1 V−2]		[10−23 K m5 mol−1 V−2]		[K]
67	-3.12947	0.176967	0.528385	0.0573947	-168.841	20.6765
167	-3.2888	0.191639	0.584548	0.0621532	-177.739	21.5503
217	-3.27349	0.0853692	0.576045	0.0276874	-175.973	9.62287
317	-3.01098	0.164964	0.490436	0.0535018	-162.882	19.8839
417	-3.29677	0.208767	0.584092	0.0677082	-177.171	23.4024
517	-3.39589	0.123195	0.615441	0.0399552	-181.231	13.4781
617	-3.41602	0.119153	0.62091	0.0386442	-181.764	12.9681
717	-3.5794	0.135261	0.673496	0.0438685	-188.159	14.169
817	-3.43992	0.140646	0.624656	0.0456149	-181.59	15.1975
917	-3.44414	0.067018	0.628877	0.0217356	-182.593	7.24234
1017	-3.35098	0.119565	0.598044	0.0387779	-178.468	13.2085
b) POLSIL OM-50 (viscosity 50 cSt at 25 °C)
f	A0	s(A0)	A1	s(A1)	A1/A0	s(A1/A0)
[Hz]	[10−26 m5 mol−1 V−2]		[10−23 K m5 mol−1 V−2]		[K]
67	-11.001	0.0379601	1.95537	0.0123114	-177.745	1.27617
167	-11.5922	0.121795	2.12446	0.0395012	-183.266	3.91395
217	-11.49	0.127071	2.08071	0.0412122	-181.089	4.10803
317	-11.6681	0.181391	2.15189	0.0588298	-184.425	5.80008
417	-11.9972	0.1174	2.23486	0.0380757	-186.282	3.65997
517	-12.4964	0.201485	2.38274	0.0653466	-190.674	6.066
617	-12.598	0.129058	2.41001	0.0418566	-191.302	3.85741
717	-12.6948	0.165244	2.4401	0.0535926	-192.212	4.90732
817	-12.4175	0.156295	2.33306	0.0506905	-187.885	4.71771
917	-12.6328	0.0942007	2.40613	0.0305517	-190.467	2.80465
1017	-12.5569	0.124904	2.395	0.0405094	-190.732	3.7426
c) POLSIL OM-300 (viscosity 300 cSt at 25 °C)
f	A0	s(A0)	A1	s(A1)	A1/A0	s(A1/A0)
[Hz]	[10−26 m5 mol−1 V−2]		[10−23 K m5 mol−1 V−2]		[K]
67	-41.5095	0.606403	7.71103	0.196672	-185.765	5.46016
167	-39.3068	0.381292	6.97169	0.123662	-177.366	3.58581
217	-37.1303	1.25926	6.32347	0.408409	-170.305	12.4236
317	-38.8386	0.908116	6.86168	0.294525	-176.672	8.63543
417	-41.2237	0.401729	7.57965	0.130291	-183.867	3.63316
517	-40.702	0.819787	7.40376	0.265878	-181.902	7.48958
617	-40.2335	0.768005	7.22958	0.249083	-179.691	7.07766
717	-40.7307	0.749942	7.38097	0.243225	-181.214	6.84045
817	-41.264	0.491163	7.57108	0.159297	-183.479	4.43537
917	-39.6949	0.545937	7.07539	0.177061	-178.244	5.0898
1017	-40.4924	2.02205	7.30496	0.655802	-180.403	18.5326
d) POLSIL OM-1000 (viscosity 1000 cSt at 25 °C)
f	A0	s(A0)	A1	s(A1)	A1/A0	s(A1/A0)
[Hz]	[10−26 m5 mol−1 V−2]		[10−23 K m5 mol−1 V−2]		[K]
67	-89.0518	0.874457	16.6889	0.283608	-187.407	3.67822
167	-88.392	0.815229	16.4136	0.264399	-185.69	3.44679
217	-84.152	0.640024	15.0902	0.207576	-179.321	2.81861
317	-82.4451	1.13686	14.4878	0.368713	-175.726	5.08649
417	-85.3107	1.0953	15.4093	0.355233	-180.625	4.76621
517	-85.5924	1.74945	15.6102	0.567391	-182.379	7.60521
617	-88.6263	1.70184	16.5775	0.55195	-187.05	7.18937
717	-91.4565	1.96558	17.5163	0.637487	-191.526	8.09507
817	-93.0977	1.16004	17.8791	0.37623	-192.047	4.69659
917	-92.846	1.06098	17.7347	0.344102	-191.013	4.30116
1017	-92.5829	1.07815	17.6473	0.34967	-190.611	4.38082
e) POLSIL OM-3000 (viscosity 3000 cSt at 25 °C)
f	A0	s(A0)	A1	s(A1)	A1/A0	s(A1/A0)
[Hz]	[10−26 m5 mol−1 V−2]		[10−23 K m5 mol−1 V−2]		[K]
67	-131.618	0.829406	24.1264	0.268997	-183.306	2.34761
167	-137.064	0.835901	25.3478	0.271104	-184.934	2.27689
217	-135.616	0.660367	24.9048	0.214174	-183.643	1.81486
317	-136.001	0.883592	25.0608	0.286571	-184.27	2.42348
417	-137.005	0.832657	25.3931	0.270052	-185.344	2.27026
517	-136.765	0.540113	25.3364	0.175172	-185.254	1.47504
617	-136.327	0.68356	25.2007	0.221696	-184.855	1.87181
717	-134.066	1.17507	24.5288	0.381106	-182.96	3.2638
817	-132.351	1.81341	24.0064	0.588135	-181.385	5.09151
917	-130.79	2.40441	23.4985	0.779809	-179.665	6.81601
1017	-131.898	2.67425	23.8323	0.867328	-180.688	7.5274
f) POLSIL OM-10000 (viscosity 10000 cSt at 25 °C)
f	A0	s(A0)	A1	s(A1)	A1/A0	s(A1/A0)
[Hz]	[10−26 m5 mol−1 V−2]		[10−23 K m5 mol−1 V−2]		[K]
67	-195.806	4.45475	36.083	1.44479	-184.28	8.48658
167	-193.937	3.2669	35.5052	1.05954	-183.075	6.27361
217	-190.236	5.94303	34.3661	1.92747	-180.65	11.5977
317	-187.595	6.17459	33.7288	2.00257	-179.796	12.2056
417	-188.413	5.28741	33.892	1.71484	-179.882	10.4077
517	-199.643	9.81718	36.7385	3.18396	-184.021	18.3366
617	-198.254	3.96774	36.2093	1.28684	-182.641	7.44933
717	-208.121	5.19528	39.3091	1.68496	-188.876	9.36889
817	-200.519	4.65772	36.8289	1.51061	-183.668	8.65766
917	-206.169	9.53096	38.5752	3.09113	-187.104	17.3093
1017	-206.495	8.42606	38.4669	2.73278	-186.285	15.2618
